# Supplementary material for: Phase II Trial Evaluating Olaparib Maintenance in Patients with Metastatic Castration-Resistant Prostate Cancer Responsive or Stabilized on Docetaxel Treatment: SOGUG-IMANOL Study
Source: Cancers (Basel). 2023 Oct 31;15(21):5223. doi: 10.3390/cancers15215223 (PMC10649956; doi:10.3390/cancers15215223)
Supplement: Supplementary file 1 [file cancers-15-05223-s001.zip]

Archive with 1 entries (1 files):
- cancers-2665901-supplementary.pdf
